# Supplementary material for: Unraveling historical genetic divergence and gene flow patterns between island (Taiwan) and mainland (China) of Fagus hayatae
Source: Front Plant Sci. 2025 Jul 29;16:1628728. doi: 10.3389/fpls.2025.1628728 (PMC12339571; doi:10.3389/fpls.2025.1628728)
Supplement: Supplementary file 2 [file Table1.xlsx]

## Sheet: 工作表1
code	Population	TBN18		TBN24		TBN50		TBN61		TB100		TB101		TB129		TB133		TB140		TB142
101	PCTS	224	224	240	240	250	250	280	280	430	430	210	210	230	230	298	298	216	216	300	300
102	PCTS	220	220	294	294	250	250	310	290	436	436	200	200	220	220	300	300	216	216	280	280
103	PCTS	236	220	234	234	250	250	300	280	446	446	200	200	220	250	298	298	222	222	280	280
104	PCTS	266	266	288	288	303	303	0	0	472	472	200	200	220	250	304	304	280	280	354	354
106	PCTS	296	296	226	252	250	250	330	330	441	441	225	225	230	230	314	314	250	250	300	300
107	PCTS	234	234	226	226	250	260	280	280	437	437	208	220	240	240	304	304	240	240	300	300
111	PCTS	250	250	236	236	250	250	280	280	450	450	208	208	240	240	300	276	240	240	282	300
112	PCTS	260	240	236	236	250	250	300	300	445	445	208	208	220	220	304	278	240	240	292	292
114	PCTS	254	254	238	238	260	270	280	280	445	445	208	208	230	230	302	302	240	240	306	292
115	PCTS	228	228	246	246	250	270	310	280	445	445	208	208	230	230	312	312	240	240	292	292
117	PCTS	234	234	268	268	250	250	310	310	441	441	210	210	230	230	320	320	240	240	296	296
122	PCTS	238	238	282	282	260	280	320	320	445	445	210	210	270	230	378	378	250	250	360	360
123	PCTS	234	234	220	220	260	260	300	300	517	517	210	210	280	250	338	338	240	240	285	297
124	PCTS	252	236	224	224	260	260	330	300	455	455	210	210	230	230	318	290	240	240	285	300
130	PCTS	232	232	222	222	260	280	330	300	445	445	210	210	260	230	298	298	240	240	294	303
131	PCTS	236	236	224	224	260	280	330	300	445	445	210	210	240	240	296	276	250	250	294	294
135	PCTS	222	222	222	222	280	290	340	310	455	455	210	210	240	240	304	280	240	240	296	296
138	PCTS	236	236	224	224	280	280	330	330	472	472	210	210	220	240	296	270	240	240	298	298
139	PCTS	246	246	222	222	280	280	320	320	445	445	210	210	230	230	326	326	250	250	354	354
140	PCTS	256	256	250	222	260	280	350	320	437	437	206	206	220	250	304	304	240	240	288	288
143	PCTS	250	250	228	228	300	300	300	280	455	455	210	210	230	230	322	322	247	247	294	294
105	PCTS	300	300	230	230	260	260	300	300	470	470	250	250	0	0	450	450	311	243	300	300
108	PCTS	0	0	348	348	0	0	360	360	593	593	302	302	0	0	0	0	233	233	394	394
109	PCTS	270	270	230	230	300	300	400	400	470	470	250	250	0	0	470	470	300	300	350	350
110	PCTS	243	243	230	230	310	310	304	304	458	458	220	220	300	300	370	370	250	250	300	300
113	PCTS	227	227	230	230	300	300	277	277	458	458	210	210	284	284	400	400	250	250	294	294
116	PCTS	241	241	230	230	345	345	304	304	458	458	220	220	284	284	430	430	250	250	294	294
118	PCTS	255	255	230	230	300	300	320	320	458	458	230	230	300	300	430	430	294	243	300	300
119	PCTS	265	265	230	230	296	296	400	400	470	470	250	250	284	284	430	430	300	300	311	311
120	PCTS	314	314	230	230	376	376	284	284	470	470	238	238	0	0	430	430	319	245	350	350
121	PCTS	313	313	230	230	342	342	400	400	470	470	250	250	284	284	430	430	300	300	320	320
125	PCTS	296	296	230	230	300	300	304	304	470	470	210	210	284	284	400	400	250	250	300	300
126	PCTS	235	235	230	230	300	300	310	310	458	458	210	210	300	300	420	420	245	245	320	320
127	PCTS	297	297	230	230	292	292	300	356	470	470	230	230	0	0	430	430	310	310	350	350
128	PCTS	300	300	230	230	302	302	388	388	480	480	250	250	0	0	430	430	330	330	350	350
129	PCTS	270	270	230	230	310	310	326	326	470	470	230	230	300	300	420	420	290	290	320	320
132	PCTS	300	300	230	230	350	350	308	308	600	600	216	216	300	300	430	430	270	270	320	320
133	PCTS	250	250	230	230	298	298	308	308	458	458	210	210	300	300	420	420	250	250	294	294
134	PCTS	270	270	230	230	298	298	292	292	458	458	210	210	300	300	430	430	250	250	320	320
136	PCTS	270	270	230	230	350	350	326	326	470	470	216	216	300	300	430	430	250	250	320	320
137	PCTS	300	300	230	230	308	308	388	388	480	480	250	250	300	300	430	430	300	300	320	320
141	PCTS	0	0	0	0	334	334	390	343	530	530	278	278	0	0	0	0	257	257	320	320
142	PCTS	300	300	236	236	302	302	326	326	480	480	250	250	300	300	390	390	330	330	320	320
144	PCTS	280	280	0	0	334	334	306	306	470	470	220	220	300	300	0	0	0	0	320	320
145	PCTS	280	280	230	230	344	344	320	320	470	470	230	230	300	300	390	390	300	241	320	320
146	PCTS	280	280	230	230	319	319	336	336	470	470	220	220	284	284	430	430	270	270	320	320
2745	AW	229	229	222	222	282	282	304	304	448	448	208	208	300	300	400	400	256	256	300	300
2746	AW	229	229	222	222	354	354	270	270	490	490	220	220	300	300	480	480	280	280	350	350
2747	AW	229	229	222	222	345	345	350	350	480	480	220	220	300	300	482	482	256	256	320	320
2748	AW	205	205	222	222	284	284	277	277	458	458	208	208	268	268	376	376	240	240	300	300
2749	AW	229	229	222	222	300	300	277	277	448	448	220	220	288	288	454	454	240	240	300	300
2750	AW	229	229	222	222	332	332	304	304	458	458	220	220	310	310	376	376	256	256	300	300
2751	AW	248	248	222	222	360	360	350	350	458	458	250	250	310	310	434	434	280	280	320	320
2752	AW	248	248	222	222	360	360	350	350	470	470	220	220	310	310	454	454	280	280	320	320
2753	AW	248	248	222	222	270	270	304	304	458	458	210	210	288	288	376	376	256	256	300	300
2754	AW	229	229	222	222	260	260	277	277	448	448	208	208	268	268	376	376	256	256	300	300
2755	AW	248	248	222	222	270	270	277	277	448	448	220	220	310	310	454	454	256	256	300	300
2756	AW	248	248	222	222	270	270	304	304	448	448	220	220	288	288	400	400	256	256	350	350
2757	AW	248	248	222	222	300	300	310	310	448	448	220	220	310	310	400	400	256	256	320	320
2758	AW	248	248	222	222	345	345	400	400	470	470	250	250	310	310	400	400	300	243	350	350
2759	AW	228	228	222	222	328	328	370	370	458	458	220	220	310	310	330	330	250	250	300	300
2760	AW	224	224	222	222	345	345	304	304	458	458	216	216	300	300	358	358	250	250	300	300
2610	CH	220	220	218	218	250	250	270	270	441	441	206	206	218	218	294	294	245	245	284	284
2611	CH	220	220	218	218	250	250	270	270	441	441	206	206	212	218	296	296	247	247	284	284
2612	CH	220	220	238	238	250	250	270	270	441	441	206	206	218	218	294	294	245	245	284	284
2613	CH	226	226	218	218	250	250	270	270	441	441	206	206	218	218	294	294	245	245	284	284
2614	CH	220	220	224	224	250	250	270	280	441	441	206	206	218	218	294	294	245	245	280	290
2615	CH	220	220	218	238	250	250	270	270	441	441	206	206	212	218	294	294	245	245	280	290
2616	CH	0	0	218	238	250	250	270	270	441	441	206	206	212	218	294	294	245	243	280	290
2617	CH	0	0	218	238	250	250	270	270	441	441	204	204	218	218	294	294	245	245	284	284
2652	DB	0	0	224	224	250	250	268	268	441	441	206	206	220	220	296	296	245	243	282	282
2653	DB	220	220	224	224	250	250	270	270	441	441	204	204	220	220	294	294	245	243	284	290
2654	DB	212	212	220	220	246	246	274	274	441	441	204	204	220	220	294	294	245	241	284	284
2655	DB	220	220	220	220	250	250	270	270	441	441	206	206	230	230	294	294	245	232	284	284
2656	DB	220	220	220	240	250	250	274	274	441	441	206	206	220	220	304	304	243	243	284	284
2657	DB	220	220	226	226	252	252	274	274	441	441	206	206	220	212	294	294	240	232	284	284
2658	DB	212	212	214	232	250	250	277	277	0	0	206	206	220	212	304	304	238	238	270	270
2659	DB	220	220	238	238	250	250	277	266	441	441	206	206	218	210	294	294	238	238	282	282
2660	DB	218	218	246	246	252	252	277	277	441	441	206	206	222	222	296	296	243	243	284	284
2661	DB	220	220	218	218	250	250	266	266	441	441	206	206	222	222	296	296	245	243	284	284
2662	DB	252	252	234	234	250	250	277	277	0	0	206	206	212	212	294	294	245	243	270	290
2663	DB	218	218	218	218	252	252	277	277	441	441	206	206	230	230	296	304	240	240	284	290
2664	DB	220	220	218	218	250	250	266	266	441	441	206	206	222	222	296	296	247	247	284	290
2665	DB	220	220	218	218	250	250	277	277	441	441	206	206	220	220	296	296	247	247	280	284
2666	DB	220	220	232	232	248	248	277	277	441	441	206	206	220	212	304	304	242	242	270	290
2667	DB	233	233	228	228	248	248	277	277	441	441	206	206	220	220	296	296	247	247	284	284
2668	DB	220	220	218	228	248	248	277	277	441	441	206	206	220	220	296	296	247	247	284	284
Fh-21	DB	220	220	238	230	250	250	277	277	441	441	208	208	220	214	298	298	243	243	292	284
Fh-22	DB	220	220	230	230	250	250	277	277	441	441	208	208	220	220	298	298	247	243	284	284
Fh-23	DB	220	220	230	226	250	250	283	277	441	441	208	208	220	220	298	298	247	243	290	286
Fh-24	DB	220	220	226	226	250	250	277	277	441	441	208	208	220	220	298	298	247	243	292	284
Fh-25	DB	220	220	230	230	250	250	277	277	441	441	208	208	222	216	298	298	243	243	292	284
Fh-26	DB	220	220	228	228	250	250	277	277	441	441	208	208	222	222	298	298	245	245	294	286
2669	TM	220	220	224	224	252	252	277	277	441	441	208	208	222	212	284	284	240	240	274	280
2670	TM	220	220	220	220	242	260	277	277	441	441	208	208	220	210	284	284	230	230	274	280
2671	TM	220	220	234	234	242	250	277	277	441	441	208	208	210	210	284	284	240	240	274	280
17	TS	266	266	234	234	250	260	300	300	408	408	207	207	220	220	300	300	250	250	280	280
18	TS	278	278	258	226	260	260	300	300	441	441	210	210	220	220	304	304	250	250	300	300
19	TS	250	250	226	226	270	270	300	310	441	441	210	210	250	250	300	300	266	266	312	312
20	TS	250	250	256	256	274	274	300	300	441	441	213	213	220	220	300	300	274	274	294	294
21	TS	260	240	282	282	274	274	290	310	421	421	213	213	220	220	0	0	250	250	280	280
22	TS	250	250	224	224	273	273	330	300	455	455	210	210	230	230	300	300	250	250	294	294
23	TS	250	250	224	224	250	260	300	300	437	437	210	210	240	260	298	298	250	250	300	300
24	TS	230	230	224	224	250	260	300	300	437	437	210	210	220	220	300	300	240	240	300	300
25	TS	240	250	224	224	250	280	310	310	455	455	210	210	220	220	298	298	230	230	294	294
26	TS	240	240	222	222	250	280	330	330	455	455	210	210	240	240	300	300	230	230	294	294
27	TS	240	240	226	226	260	260	350	320	455	455	210	210	220	220	300	300	230	230	294	294
28	TS	248	248	290	258	250	250	320	320	445	445	210	210	220	260	302	302	250	250	294	294
29	TS	256	240	226	226	270	270	300	300	472	472	210	210	240	240	300	300	250	250	290	290
30	TS	236	236	226	226	270	270	300	300	486	486	210	210	230	230	300	300	250	250	290	290
31	TS	236	236	226	226	270	270	300	300	472	472	208	208	240	260	300	300	250	250	294	294
32	TS	236	236	226	226	280	280	330	300	472	472	210	210	220	220	290	290	264	264	300	300
33	TS	256	256	294	272	280	300	300	360	472	472	208	208	280	230	300	300	250	250	300	300
34	TS	240	240	222	222	300	260	300	300	472	472	210	210	260	240	300	300	250	250	294	294
35	TS	232	232	224	224	300	300	330	330	472	472	208	208	280	240	300	300	250	250	292	292
36	TS	236	236	226	226	270	270	330	280	441	441	208	208	230	230	320	320	240	240	292	292
2573	TS	254	254	230	230	340	340	350	300	580	580	250	250	300	300	316	316	260	260	330	330
2574	TS	300	300	250	250	340	340	360	360	580	580	280	280	270	270	303	303	256	256	380	380
2575	TS	280	280	230	230	340	340	350	350	580	580	280	280	280	280	287	287	240	240	380	380
2576	TS	300	300	230	230	300	300	350	350	600	600	280	280	270	270	325	325	300	300	380	380
2577	TS	280	280	230	230	300	300	350	350	500	500	250	250	280	280	400	400	260	260	360	360
2578	TS	228	228	230	230	300	300	350	350	490	490	250	250	220	220	350	350	260	260	360	360
2579	TS	228	228	230	230	300	300	350	350	500	500	250	250	250	250	330	330	260	260	300	300
2580	TS	300	300	240	240	300	300	360	360	520	520	300	300	240	240	400	400	296	296	360	360
2581	TS	320	320	260	260	340	340	350	350	580	580	300	300	250	250	340	340	243	243	380	380
2582	TS	320	320	250	250	340	340	370	340	600	600	300	300	250	250	336	336	228	314	326	326
2583	TS	320	320	260	260	360	360	400	400	580	580	300	300	300	250	292	292	294	294	380	380
2584	TS	300	300	240	240	339	339	400	400	600	600	280	280	250	250	400	400	260	260	380	380
2585	TS	320	320	230	230	350	350	350	350	580	580	250	250	300	250	400	400	260	260	380	380
2586	TS	300	300	250	250	316	316	366	366	580	580	280	280	250	250	348	348	208	270	380	380
2587	TS	258	258	250	250	350	350	350	350	520	520	250	250	270	270	371	371	252	252	350	350
2588	TS	300	300	260	260	350	350	370	370	520	520	280	280	270	270	355	355	270	270	360	360
2589	TS	280	280	250	250	340	340	340	340	500	500	210	210	250	250	400	400	270	270	330	330
Fh-1	SNJ	220	220	220	220	250	242	277	277	441	441	208	208	226	226	298	298	247	247	292	282
Fh-2	SNJ	220	220	236	236	250	250	277	277	441	441	208	208	226	226	298	298	247	247	292	284
Fh-3	SNJ	220	220	220	220	250	250	275	275	441	441	208	208	230	210	302	302	247	245	292	284
Fh-4	SNJ	222	222	228	220	248	248	277	277	441	441	208	208	210	210	302	302	247	243	292	284
Fh-5	SNJ	220	220	224	224	250	242	277	277	441	441	208	208	226	226	298	298	247	243	292	284
Fh-6	SNJ	220	220	220	220	250	250	277	277	441	441	208	208	220	220	298	298	247	243	292	284
Fh-7	SNJ	220	220	236	224	250	250	277	277	441	441	208	208	226	220	298	298	247	243	292	276
Fh-8	SNJ	220	220	224	224	250	250	277	277	441	441	208	208	226	220	298	298	245	245	286	286
Fh-9	SNJ	220	220	230	230	250	250	277	277	441	441	208	208	220	220	298	298	243	243	284	284
Fh-10	SNJ	220	220	226	226	250	250	277	277	441	441	208	208	226	226	298	298	245	243	292	286
Fh-11	SNJ	220	220	226	226	250	246	277	277	441	441	208	208	220	220	298	298	247	245	284	276
Fh-12	SNJ	220	220	224	224	252	248	277	277	441	441	208	208	220	220	298	298	245	245	292	284
Fh-13	SNJ	220	220	236	224	250	250	283	277	441	441	208	208	220	212	298	298	245	243	292	292
Fh-38	MC	220	220	254	254	250	250	277	277	443	443	208	208	222	222	298	298	247	247	292	284
Fh-39	MC	248	220	222	222	250	250	277	277	443	443	208	208	210	210	298	298	247	247	284	284
Fh-40	MC	220	220	230	230	250	250	277	277	443	443	208	208	228	220	298	298	247	247	284	284
Fh-41	MC	236	222	248	220	250	250	283	277	443	443	208	208	218	218	298	298	247	245	288	288
Fh-42	MC	220	220	230	230	250	250	277	277	445	445	208	208	226	226	298	298	247	245	294	286
Fh-43	MC	220	220	230	230	250	250	277	277	443	443	208	208	226	226	298	298	247	245	294	286
Fh-44	MC	220	220	246	236	250	250	283	277	443	443	210	210	220	210	298	298	247	247	294	286
Fh-45	MC	254	244	236	220	250	250	277	277	443	443	208	208	222	220	298	298	247	247	286	286
Fh-46	MC	228	222	220	220	250	250	277	277	443	443	208	208	220	220	298	298	245	245	288	288
Fh-47	MC	220	220	218	218	250	250	277	277	443	443	208	208	210	210	298	298	247	245	294	290
Fh-48	MC	220	220	220	220	250	250	277	277	443	443	208	208	226	226	298	298	243	243	294	286
Fh-49	MC	248	220	230	230	250	250	277	277	443	443	208	208	226	226	298	298	245	245	294	286
Fh-50	MC	220	220	230	230	250	250	277	277	443	443	208	208	220	220	298	298	243	243	284	284
Fh-51	MC	244	218	218	218	250	250	277	277	443	443	210	210	220	220	298	298	247	247	292	292
Fh-52	MC	220	220	220	220	250	250	0	0	443	443	208	208	220	220	298	298	245	245	292	284
Fh-53	MC	220	220	224	224	248	248	277	277	443	443	208	208	220	220	298	298	247	241	284	284
Fh-54	MC	220	220	248	248	250	250	277	277	443	443	208	208	220	220	298	298	247	243	292	280
Fh-55	MC	220	220	222	222	250	250	277	277	445	445	208	208	210	210	298	298	247	243	292	282
Fh-56	MC	220	220	230	230	250	250	277	277	443	443	208	208	226	226	298	298	247	243	292	284
Fh-57	MC	220	220	224	224	250	250	277	277	443	443	208	208	222	222	298	298	247	247	287	293
Fh-58	LG	248	220	252	252	250	250	277	277	443	443	208	208	222	222	298	298	247	247	284	284
Fh-59	LG	220	220	228	228	250	250	277	277	443	443	208	208	222	222	298	298	243	243	292	284
Fh-60	LG	222	222	230	226	250	250	277	277	443	443	208	208	222	222	298	298	246	245	284	284
Fh-61	LG	238	222	224	224	250	250	277	277	445	445	210	210	226	226	298	298	247	247	290	290
Fh-62	LG	230	218	228	218	250	250	277	277	443	443	210	210	226	222	298	298	247	247	292	284
Fh-63	LG	218	218	216	216	250	250	277	277	443	443	210	210	210	210	298	298	247	245	292	284
Fh-64	LG	218	218	224	224	246	246	277	277	443	443	210	210	210	210	298	298	243	243	293	285
Fh-65	LG	218	218	224	224	254	250	277	277	443	443	210	210	222	222	298	298	247	245	293	285
Fh-66	LG	218	218	224	224	254	250	277	277	443	443	210	210	226	226	298	298	247	245	293	293
Fh-67	LG	240	234	218	218	252	250	277	277	443	443	210	210	220	220	298	298	247	247	285	285
Fh-68	LG	244	244	218	218	250	250	277	277	443	443	210	210	226	222	298	298	245	245	294	284
Fh-69	LG	234	220	218	218	250	250	277	277	443	443	208	208	222	222	298	298	247	243	294	282
Fh-70	LG	220	220	224	224	250	250	277	277	443	443	208	208	222	222	298	298	247	243	293	286
Fh-71	LG	234	220	224	216	250	250	277	277	443	443	208	208	222	222	298	298	243	243	292	285
Fh-72	LG	244	222	230	230	250	250	277	265	443	443	208	208	226	220	298	298	245	245	293	285
Fh-73	LG	238	222	234	234	250	250	277	277	443	443	208	208	222	222	298	298	243	243	291	285
Fh-74	LG	220	220	236	236	250	250	277	277	445	445	208	208	222	222	298	298	247	243	293	286
Fh-75	LG	222	222	222	222	250	250	277	265	443	443	208	208	222	222	298	298	247	247	293	286
